# Supplementary material for: Colorectal Neoplasia Detection Rates in Lynch Syndrome
Source: Cancers (Basel). 2024 Nov 30;16(23):4021. doi: 10.3390/cancers16234021 (PMC11640722; doi:10.3390/cancers16234021)
Supplement: Supplementary file 1 [file cancers-16-04021-s001.zip]

Archive with 1 entries (1 files):
- cancers-3322875-supplementary.pdf
